# Supplementary material for: Preparation and pharmacokinetic evaluation of Staphylococcus phage COP-80B for treatment of periprosthetic joint infections in a mouse model
Source: Virus Res. 2025 May 31;357:199592. doi: 10.1016/j.virusres.2025.199592 (PMC12173072; doi:10.1016/j.virusres.2025.199592)
Supplement: Supplementary file 2 [file mmc2.xlsx]

## Sheet: genetic analysis phage product
Supplementary Table 1: Summary of genetic analysis of COP-80B phage product.
			quality trimmed read (Trimmomatic) mapping to phage contig			classification of unmapped reads to detect contamination					comparison with phage seed bank sequence (GenBank: OQ448194)
phage name	propagation strain	number of quality trimmed reads (Trimmomatic)	phage contig size (bp)	mean coverage depth	number of phage contigs and assembler	number of mapped reads	number of mapped and paired reads	number of unmapped reads	number of contigs assembled from unmapped reads	blastn hits of contigs assembled from unmapped reads	SNP position in genome	SNP (phage seed bank / phage product)	gene product and resulting aa mutation (phage seed bank / phage product)
COP-80B phage product	COB-Sec2	10800424	139772	22787.5	1, Spades	21707339	21430615	42956	6	significant hits against the propagation host Sec2 and against S. epidermidis plasmids were obtained	42832	C / A	80B_00043, Thr / Ile

## Sheet: stability statistics
Supplementary Table 2: Evaluation of sucrose effect on stability of phage preparations, statistical analysis.
		formulation without sucrose vs formulation with sucrose
	storage temperature	mean Δ (log10PFU/mL)	P value	99% CI
titer drop (titer at week 0 - titer at week 78)	4 °C	0.11	0.3924	[-0,4373 to 0,6573]
	-80°C	0.32	0.036	[-0,1769 to 0,8169]
P < 0.01 is considered statistically significant; CI: confidence interval, Δ: change, PFU: plaque forming units

## Sheet: animal and rel organ weight
Supplementary Table 3: Effect on animal weight and relative organ weighta for mice receiving phage IP or IA.
	IP administration		IA administration		IP administration		IA administration		IP administration		IA administration		IP administration		IA administration		IP administration		IA administration
time (h)	animal weight (g)				relative liver weight (%)				relative spleen weight (%)				relative kidney weight (%)				relative heart weight (%)
	phage	control	phage	control	phage	control	phage	control	phage	control	phage	control	phage	control	phage	control	phage	control	phage	control
0.25	25.67 ± 0.67	23.91 ± 0.85	29.03 ± 0.78	25.8 ± 1.26	5.37 ± 0.13	4.78 ± 0.07	5.21 ± 0.13	5.01 ± 0.04	0.33 ± 0.03	0.32 ± 0.001	0.4 ± 0.03	0.33 ± 0.03	0.67 ± 0.03	0.63 ± 0.01	0.65 ± 0.03	0.63 ± 0.06	0.68 ± 0.02	0.79 ± 0.02	0.68 ± 0.03	0.66 ± 0.005
1	27.12 ± 0.42	28.04 ± 0.62	26.63 ± 0.7	25.95 ± 0.33	5.09 ± 0.2	5.64 ± 0.1	5.27 ± 0.14	5.03 ± 0.06	0.34 ± 0.03	0.32 ± 0.01	0.31 ± 0.03	0.31 ± 0.02	0.64 ± 0.02	0.66 ± 0.0004	0.65 ± 0.04	0.66 ± 0.02	0.68 ± 0.06	0.7 ± 0.07	0.72 ± 0.04	0.67 ± 0.005
2	27.42 ± 0.65	24.25 ± 0.56	26.39 ± 1.24	27.48 ± 1.29	4.95 ± 0.25	5.38 ± 0.05	4.73 ± 0.14	5.28 ± 0.14	0.4 ± 0.1	0.39 ± 0.08	0.37 ± 0.04	0.34 ± 0.01	0.6 ± 0.01	0.63 ± 0.02	0.6 ± 0.02	0.66 ± 0.02	0.61 ± 0.03	0.63 ± 0.03	0.7 ± 0.03	0.67 ± 0.15
8	25.57 ± 1.26	26.96 ± 0.25	25.87 ± 1.13	27.56 ± 0.57	4.79 ± 0.11	4.7 ± 0.04	4.93 ± 0.07	4.66 ± 0.37	0.35 ± 0.03	0.33 ± 0.01	0.33 ± 0.03	0.35 ± 0.01	0.62 ± 0.03	0.62 ± 0.02	0.59 ± 0.02	0.63 ± 0.01	0.65 ± 0.03	0.61 ± 0.07	0.6 ± 0.04	0.7 ± 0.03
24	25.9 ± 1.25	25.79 ± 0.75	26.5 ± 1.25	24.23 ± 1.17	5.09 ± 0.08	5.29 ± 0.01	5.44 ± 0.23	4.77 ± 0.15	0.32 ± 0.02	0.4 ± 0.03	0.37 ± 0.06	0.29 ± 0.01	0.59 ± 0.01	0.62 ± 0.02	0.6 ± 0.02	0.73 ± 0.14	0.68 ± 0.02	0.68 ± 0.08	0.7 ± 0.03	0.71 ± 0.04
48	26.4 ± 1.48	25.99 ± 1.23	25.99 ± 1.33	24.47 ± 1.64	4.39 ± 0.41	4.82 ± 0.09	3.92 ± 0.11	4.32 ± 0.06	0.35 ± 0.03	0.29 ± 0.03	0.32 ± 0.02	0.3 ± 0.02	0.61 ± 0.01	0.61 ± 0.03	0.61 ± 0.01	0.65 ± 0.03	0.63 ± 0.08	0.65 ± 0.06	0.64 ± 0.04	0.55 ± 0.03
72	26.94 ± 1.25	27.27 ± 0.33	27.31 ± 1.61	26.26 ± 0.47	5.05 ± 0.13	4.98 ± 0.21	5.04 ± 0.08	5.14 ± 0.31	0.34 ± 0.02	0.48 ± 0.06	0.34 ± 0.02	0.44 ± 0.15	0.6 ± 0.03	0.62 ± 0.03	0.61 ± 0.02	0.67 ± 0.02	0.67 ± 0.02	0.7 ± 0.07	0.69 ± 0.07	0.75 ± 0.04
96	25.72 ± 1.21	27.46 ± 1.18	27.88 ± 1.37	25.01 ± 1.13	5.14 ± 0.08	5.79 ± 0.18	5.18 ± 0.1	5.28 ± 0.16	0.32 ± 0.02	0.35 ± 0.02	0.3 ± 0.01	0.31 ± 0.01	0.56 ± 0.02	0.61 ± 0.02	0.58 ± 0.01	0.55 ± 0.03	0.7 ± 0.07	0.61 ± 0.04	0.68 ± 0.04	0.69 ± 0.05
aRelative organ weight was calculated as (organ weight (g)/body weight of animal at the time point of euthanasia (g)) × 100. Data are presented as the means with SEM (n = 4 for phage groups and n = 2-4 for control groups).
bP < 0.01.

## Sheet: hematology IP
Supplementary Table 4: Effect on hematologic valuesa for mice exposed to a single IP COP-80B administration.													Supplementary Table 4: Effect on hematologic valuesa for mice exposed to a single IP COP-80B administration.
parameterc	n per group		WBC (109/L)		RBC (1012/L)		HGB (g/dL)		PLT (109/L)		HCT (%)		MCV (fL)		MCH (pg)		MCHC (g/dL)		NEU (109/L)		LYM (109/L)		MON (109/L)		NEU (%)		LYM (%)		MON (%)
time (h)	phage	control	phage	control	phage	control	phage	control	phage	control	phage	control	phage	control	phage	control	phage	control	phage	control	phage	control	phage	control	phage	control	phage	control	phage	control
0.25	4	2	9.52 ± 1.23	15.54 ± 1.95	10.39 ± 0.07	10.21 ± 0.25	14.1 ± 0.09	13.85 ± 0.35	500 ± 32	392 ± 87	44.5 ± 0.3	44.6 ± 0.9	42.8 ± 0.3	44 ± 0	13.6 ± 0.02	13.6 ± 0	31.6 ± 0.1	31.1 ± 0.2	1.93 ± 0.54	2.23 ± 0.17	7.28 ± 0.75	12.72 ± 2.06	0.31 ± 0.12	0.6 ± 0.06	19.25 ± 3.12	14.7 ± 2.9	77.45 ± 3.67	81.45 ± 3.05	3.3 ± 1.02	3.8 ± 0.1
1	4	2	6.41 ± 0.62	5.69 ± 1.47	10.39 ± 0.23	9.98 ± 0.08	13.9 ± 0.23	13.85 ± 0.05	432 ± 99	480 ± 51	45.5 ± 1.2	43.4 ± 0.5	43.8 ± 0.3	43.5 ± 0.5	13.4 ± 0.5	13.9 ± 0.05	30.6 ± 1.2	32 ± 0.3	1.4 ± 0.15	1.32 ± 0.22	4.68 ± 0.56	4.06 ± 1.22	0.34 ± 0.1	0.3 ± 0.03	21.93 ± 1.92	23.8 ± 2.3	72.75 ± 2.94	70.65 ± 3.25	5.33 ± 1.51	5.55 ± 0.95
2	4	3	12.51 ± 3.34	6.89 ± 1.04	9.68 ± 0.73	10.18 ± 0.12	12.53 ± 1	13.5 ± 0.17	113 ± 41b	545 ± 29	40.5 ± 2.9	44.2 ± 0.7	41.8 ± 0.3	43.3 ± 0.7	13 ± 0.1	13.3 ± 0.1	30.9 ± 0.3	30.6 ± 0.6	4.2 ± 1.43	1.25 ± 0.27	7.29 ± 1.74	5.38 ± 0.7	1.02 ± 0.35	0.26 ± 0.1	30.55 ± 4.59	17.8 ± 1.58	61.95 ± 5.89	78.63 ± 1.75	7.5 ± 1.34	3.63 ± 0.96
8	4	2	13.75 ± 0.47	16.53 ± 1.65	10.77 ± 0.12	10.72 ± 0.26	13.35 ± 0.18	14.5 ± 0.3	345 ± 88	220 ± 73	44.9 ± 0.6	45.9 ± 0.5	41.8 ± 0.3	42.5 ± 0.5	12.4 ± 0.04	13.6 ± 0.05	29.8 ± 0.04	31.6 ± 0.4	2.73 ± 0.55	2.55 ± 0.29	10.48 ± 0.78	13.21 ± 2.62	0.53 ± 0.3	0.78 ± 0.68	20.08 ± 4.42	15.75 ± 3.35	76.05 ± 3.81	79.1 ± 7.9	3.9 ± 2.15	5.15 ± 4.55
24	4	2	10.98 ± 1.18	10.87 ± 1.04	10.02 ± 0.62	9.41 ± 1.18	13 ± 0.78	12.2 ± 1.6	379 ± 59	427 ± 226	42.1 ± 2.6	39.2 ± 4.3	42 ± 0	41.5 ± 0.5	13 ± 0.1	13 ± 0.1	31 ± 0.2	31.2 ± 0.7	1.4 ± 0.43	2.3 ± 0.07	9.16 ± 0.87	8.14 ± 1.09	0.43 ± 0.16	0.43 ± 0.02	12.2 ± 2.6	21.35 ± 2.75	83.75 ± 1.52	74.65 ± 2.95	4.08 ± 1.42	4 ± 0.2
48	4	3	8.33 ± 1.76	9.49 ± 2.05	10.38 ± 0.18	10.55 ± 0.25	13.7 ± 0.2	13.67 ± 0.28	170 ± 84	413 ± 149	44.2 ± 0.5	43.9 ± 1	42.5 ± 0.6	42 ± 0	13.2 ± 0.1	12.9 ± 0.1	31 ± 0.3	31.1 ± 0.2	0.99 ± 0.37	1.44 ± 0.6	6.85 ± 1.18	7.8 ± 1.53	0.49 ± 0.31	0.25 ± 0.1	10.78 ± 1.89	14.03 ± 2.89	84.1 ± 3.56	82.9 ± 1.69	5.13 ± 2.08	3.03 ± 1.23
72	4	3	16.39 ± 1.95	7.84 ± 2.19	11.05 ± 0.2	11.08 ± 0.08	14.28 ± 0.29	12.87 ± 0.55	134 ± 38	78 ± 14	46.3 ± 0.6	48.4 ± 0.9	42.3 ± 0.3	44 ± 0.6	12.9 ± 0.1	11.6 ± 0.6	30.8 ± 0.3	26.6 ± 1.7	3.31 ± 0.69	1.58 ± 0.36	12.37 ± 1.77	6.02 ± 1.84	0.7 ± 0.48	0.24 ± 0.11	20.15 ± 3.55	20.9 ± 3.71	75.4 ± 3.87	75.93 ± 2.6	4.48 ± 2.81	3.17 ± 1.4
96	4	4	11.26 ± 3.09	14.48 ± 2.27	11.31 ± 0.09	11.07 ± 0.15	15.38 ± 0.16	14.05 ± 0.25	317 ± 95	246 ± 45	47.1 ± 0.5	46.8 ± 0.6	41.8 ± 0.3	42.3 ± 0.3	13.6 ± 0.1	12.7 ± 0.1	32.7 ± 0.2	30 ± 0.4	2.26 ± 0.57	3.54 ± 1	8.44 ± 2.65	10.49 ± 1.45	0.56 ± 0.27	0.45 ± 0.12	22.53 ± 4.14	23.48 ± 3.04	70.85 ± 5.11	73 ± 2.12	6.63 ± 2.69	3.53 ± 0.95
aBlood was collected immediately post euthanasia, at different time points after phage administration. Data are presented as the means with SEM (n = 4 for phage groups and n = 2-4 for control groups).
bP < 0.01.
cWBC: white blood cell count; RBC: red blood cell count; HGB: hemoglobin; PLT: platelet count; HCT: hematocrit; MCV: mean corpuscular volume; MCH: mean corpuscular hemoglobin; MCHC: mean corpuscular hemoglobin concentration; NEU: neutrophil; LYM: lymphocyte; MON: monocyte.

## Sheet: hematology IA
Supplementary Table 5: Effect on hematologic valuesa for mice exposed to a single IA COP-80B administration.
parameterc	n per group		WBC (109/L)		RBC (1012/L)		HGB (g/dL)		PLT (109/L)		HCT (%)		MCV (fL)		MCH (pg)		MCHC (g/dL)		NEU (109/L)		LYM (109/L)		MON (109/L)		NEU (%)		LYM (%)		MON (%)
time (h)	phage	control	phage	control	phage	control	phage	control	phage	control	phage	control	phage	control	phage	control	phage	control	phage	control	phage	control	phage	control	phage	control	phage	control	phage	control
0.25	4	2	8.75 ± 1.08	9.26 ± 0.4	10.02 ± 0.21	10.29 ± 0.23	13.65 ± 0.49	14.25 ± 0.05	422 ± 104	614 ± 29	43.1 ± 1.2	44.5 ± 0.1	43 ± 0.4	43 ± 1	13.6 ± 0.3	13.9 ± 0.3	31.7 ± 0.4	32.1 ± 0.2	1.47 ± 0.29	1.14 ± 0.13	6.76 ± 0.82	6.91 ± 0.29	0.52 ± 0.14	1.21 ± 0.02	16.38 ± 2.21	12.2 ± 0.8	77.53 ± 2.32	74.65 ± 0.05	6.1 ± 1.68	13.15 ± 0.75
1	4	2	4.98 ± 0.53	8.93 ± 2.49	10.12 ± 0.16	10.4 ± 0.1	13.93 ± 0.27	14.35 ± 0.05	542 ± 24	430 ± 29	42.8 ± 0.8	44.9 ± 0.3	42.3 ± 0.3	43 ± 0	13.7 ± 0.2	13.8 ± 0.1	32.5 ± 0.3	32.1 ± 0.2	1.57 ± 0.52	1.17 ± 0.25	3.18 ± 0.27	7.44 ± 2.01	0.23 ± 0.06	0.31 ± 0.22	30 ± 6.93	13.4 ± 0.9	64.95 ± 5.69	83.65 ± 0.75	5.05 ± 1.5	2.95 ± 1.65
2	4	2	10.86 ± 1.56	6.35 ± 0.9	10.79 ± 0.17	10.08 ± 0.62	14.65 ± 0.09	13.5 ± 0.5	112 ± 38	704 ± 44	45.4 ± 0.3	43.7 ± 2	42 ± 0.4	43.5 ± 0.5	13.6 ± 0.1	13.4 ± 0.3	32.2 ± 0.1	30.9 ± 0.2	3.25 ± 0.68	0.77 ± 0.27	6.74 ± 0.76	5.44 ± 0.56	0.87 ± 0.25	0.15 ± 0.08	29.13 ± 2.33	11.7 ± 2.5	63.18 ± 3.13	86.1 ± 3.4	7.7 ± 1.61	2.15 ± 0.85
8	4	3	12.68 ± 2.99	15.22 ± 2.9	10.56 ± 0.63	10.27 ± 0.06	13.68 ± 1.13	14 ± 0.2	113 ± 24	463 ± 56	45.1 ± 2.8	44.9 ± 0.1	42.5 ± 0.3	43.7 ± 0.3	12.9 ± 0.4	13.6 ± 0.1	30.2 ± 0.8	31.2 ± 0.4	2.85 ± 0.84	2.34 ± 0.66	9.56 ± 2.14	11.68 ± 1.99	0.26 ± 0.16	1.2 ± 0.64	20.8 ± 2.66	15.23 ± 2.41	77.05 ± 2.96	77.57 ± 2.17	2.18 ± 0.97	7.2 ± 3.23
24	4	3	11.81 ± 1.13	6.92 ± 1.49	10.64 ± 0.34	11.09 ± 0.45	13.88 ± 0.45	15.47 ± 0.67	210 ± 25	149 ± 105	44.3 ± 1.2	46.1 ± 1.7	41.8 ± 0.3	41.7 ± 0.3	13 ± 0.1b	14 ± 0.1	31.3 ± 0.4	33.5 ± 0.3	2.59 ± 0.43	1.54 ± 0.58	8.74 ± 1.28	4.96 ± 0.75	0.48 ± 0.26	0.42 ± 0.19	22 ± 3.53	20.07 ± 5.19	73.15 ± 4.58	74.43 ± 6.39	4.88 ± 2.99	5.5 ± 1.61
48	3	3	9.62 ± 2.21	9.04 ± 2.82	10.51 ± 0.11	11 ± 0.07	14.13 ± 0.23	14.37 ± 0.18	416 ± 29	349 ± 131	44.5 ± 0.9	46.4 ± 0.7	42.3 ± 0.9	42 ± 0.6	13.4 ± 0.1	13.1 ± 0.1	31.7 ± 0.4	31 ± 0.5	1.75 ± 0.06	1.42 ± 0.48	7.35 ± 1.96	7.22 ± 2.24	0.52 ± 0.25	0.4 ± 0.12	20.73 ± 5.51	15.33 ± 0.94	74.7 ± 3.87	80.2 ± 1.15	4.57 ± 2.15	4.43 ± 0.27
72	4	3	20.29 ± 2.71	15.79 ± 2.49	11.34 ± 0.25	10.5 ± 0.57	14.65 ± 0.22	13.27 ± 0.54	120 ± 40	253 ± 62	47.8 ± 0.7	45.6 ± 1.4	42.3 ± 0.6	43.7 ± 1.2	12.9 ± 0.1	12.7 ± 0.2	30.6 ± 0.3	29.1 ± 0.4	2.98 ± 0.62	3.46 ± 0.59	16.91 ± 2.24	12.08 ± 3.05	0.41 ± 0.19	0.25 ± 0.15	14.43 ± 2.38	24.07 ± 7.87	83.53 ± 2.26	73.93 ± 9.27	2.08 ± 0.86	2 ± 1.4
96	4	4	10.85 ± 2.13	10.35 ± 0.89	10.89 ± 0.03	11.25 ± 0.2	14.1 ± 0.16	14.08 ± 0.36	197 ± 91	110 ± 11	45.5 ± 0.2	47.2 ± 0.9	42 ± 0	42 ± 0	13 ± 0.1	12.5 ± 0.1	31 ± 0.3	29.8 ± 0.3	2.71 ± 0.65	1.69 ± 0.12	7.33 ± 1.42	8.36 ± 0.87	0.82 ± 0.34	0.3 ± 0.08	24.55 ± 4.79	16.5 ± 1.1	68.83 ± 5.6	80.4 ± 1.8	6.65 ± 2	3.13 ± 0.87
aBlood was collected immediately post euthanasia, at different time points after phage administration. Data are presented as the means with SEM (n = 3-4 for phage groups and n = 2-4 for control groups).
bP < 0.01.
cWBC: white blood cell count; RBC: red blood cell count; HGB: hemoglobin; PLT: platelet count; HCT: hematocrit; MCV: mean corpuscular volume; MCH: mean corpuscular hemoglobin; MCHC: mean corpuscular hemoglobin concentration; NEU: neutrophil; LYM: lymphocyte; MON: monocyte.

## Sheet: PK parameters liver
Supplementary Table 6: Pharmacokinetic parameters of phage COP-80B in liver following intraperitoneal administration (109 PFU).
Parameter	Unit	average ± SEM
λz	1/h	*
t1/2	h	*
tmax	h	0.25 ± 0.00
Cmax	PFU/(g tissue)	3.67 × 106 ± 1.34 × 106
AUC 0-t	PFU/(g tissue)*h	2.25 × 106 ± 0.76 × 106
AUC0–∞	PFU/(g tissue)*h	*
AUMC0–∞	PFU/(g tissue)*h2	*
MRT0–∞	h	*
Vz/Fobs	(PFU)/(PFU/(g tissue))	*
* - could not be calculated
λz: terminal elimination rate constant estimate; t1/2: half-life estimate; tmax: time of maximum concentration; Cmax: maximum concentration estimate; AUC0–t: Area under the concentration-time curve (total exposure estimate) from zero to the to last measurable concentration; AUC0–∞: area under concentration-time curve (total exposure estimate) over time; AUMC0–∞: area under the moment curve extrap…
